# Supplementary material for: “Therapy Beyond the Screen”: A Qualitative Exploration of Tele-Therapy Experiences Among Clinical Psychologists and Speech and Language Therapists
Source: Healthcare (Basel). 2026 Mar 11;14(6):716. doi: 10.3390/healthcare14060716 (PMC13025854; doi:10.3390/healthcare14060716)
Supplement: Supplementary file 1 [file healthcare-14-00716-s001.zip]

Archive with 1 entries (1 files):
- healthcare-4186784-supplementary.pdf
